# Supplementary material for: Relicts of Threatened Biodiversity: Similarities and Differences among the 7230 EU Habitat Plant Communities on Montane Plateaus of Central Apennines, Italy
Source: Plants (Basel). 2024 May 7;13(10):1282. doi: 10.3390/plants13101282 (PMC11124865; doi:10.3390/plants13101282)
Supplement: Supplementary file 1 [file plants-13-01282-s001.zip]

Archive with 1 entries (1 files):
- plants-2950002-supplementary.pdf
